# Supplementary material for: Discovery and Characterization of a Nonacidic Small-Molecule Inhibitor of the Sodium-Coupled Dicarboxylate Transporter NaCT
Source: J Med Chem. 2026 Apr 28;69(9):10046–59. doi: 10.1021/acs.jmedchem.5c02711 (PMC13181786; doi:10.1021/acs.jmedchem.5c02711)
Supplement: Supplementary file 2 [file jm5c02711_si_002.csv]

Compound	SMILES	HepG2 IC50 [µM]
1	O[C@](CCc1ccc(cc1)C(C)(C)C)(CC(=O)O)C(=O)O	13.3
2	Clc1c(c(cc(c1)Cl)C(=O)Nc2ccc(cc2)Cl)O	0.028
3	FC(F)(F)CCOC(=O)NC1=CC(=CC(Cl)=C1)C(F)(F)F	n.d.
4	COC1=CC=CC=C1CNC(=O)C1CCN(CC1)S(=O)(=O)C1=CC=C(C)C=C1	5.03
5	Fc1ccc(cc1)S(=O)(=O)N2CCC(CC2)C(=O)NCc3c(cccc3)Cl	4.62
6	Fc1ccc(cc1)CNC(=O)C2CCN(CC2)S(=O)(=O)c3cc(cc(c3)Cl)Cl	0.005
7	Clc1cc(cc(c1)S(=O)(=O)N2CCC(CC2)C(=O)NCc3ccc(cc3)P(=O)(C)C)Cl	>100
8	Brc1cc(cc(c1)C)S(=O)(=O)N2CCC(CC2)C(=O)NCc3ncccc3	0.285
9	Clc1c(cccc1)CNC(=O)C2CCN(CC2)S(=O)(=O)c3cc(cc(c3)Cl)Cl	0.060
10	Clc1cc(cc(c1)S(=O)(=O)N2CCC(CC2)C(=O)NCc3c(cccc3)OC)Cl	0.065
11	Clc1cc(cc(c1)S(=O)(=O)N2CCC(CC2)C(=O)NCc3ccccc3)Cl	0.040
12	Clc1cc(cc(c1)S(=O)(=O)N2CCC(CC2)C(=O)NCc3ccc(cc3)C)Cl	0.037
13	Fc1ccc(cc1)CNC(=O)C2CCN(CC2)S(=O)(=O)c3cc(cc(c3)C)C	0.035
14	Clc1cc(cc(c1)S(=O)(=O)N2CCC(CC2)C(=O)NCc3sccn3)Cl	0.246
15	Clc1cc(cc(c1)S(=O)(=O)N2CCC(CC2)C(=O)NCc3ncccc3)Cl	0.455
16	Clc1cc(cc(c1)S(=O)(=O)N2CCC(CC2)C(=O)NCc3cnc(cc3)C)Cl	0.632
17	Clc1cc(cc(c1)S(=O)(=O)N2CCC(CC2)C(=O)NCc3c(nccc3)OC)Cl	0.201
18	FC1=CN=C(CNC(=O)C2CCN(CC2)S(=O)(=O)C2=CC(Cl)=CC(Cl)=C2)C=C1	0.233
